# Supplementary material for: Serum- and Glucocorticoid-Inducible Kinase-1 (SGK-1) Plays a Role in Membrane Trafficking in Caenorhabditis elegans
Source: PLoS One. 2015 Jun 26;10(6):e0130778. doi: 10.1371/journal.pone.0130778 (PMC4482599; doi:10.1371/journal.pone.0130778)
Supplement: S1 Table — (XLSX) [file pone.0130778.s021.xlsx]

## Sheet: Sheet1
		detector gain	offset	pinhole size	laser intensity
Figure1	MIG-14::GFP	748	-0.06	81	0.36
Figure2	MIG-14::GFP	755	-0.08	144	0.37
Figure2	mCHERRY::RAB-7	796	-0.07	251	0.57
Figure3	hTAC::GFP	738	-0.1	119	0.33
Figure3	GLUT1::GFP	716	-0.04	94	0.3
Figure4	hTAC::GFP	738	-0.1	119	0.33
Figure5	MIG-14::GFP	748	-0.06	121	0.36
Figure7	GFP::RAB-5	750	-0.15	169	0.36
Figure7	mCHERRY::MANS	782	-0.16	166	0.32
Figure7	GFP::TRAM	717	-0.1	94	0.4
Figure9	RFP::RAB-5	790	-0.12	256	0.47
Figure9	SGK-1::GFP in A'	695	-0.06	94	0.34
Figure9	mCHERRY::MANS	738	-0.33	194	0.52
Figure9	SGK-1::GFP in B'	723	-0.13	94	0.35
Figure9	mCHERRY::TRAM	851	-0.08	321	0.61
Figure9	SGK-1::GFP in C'	750	-0.09	99	0.28
S1 Fig	Green channel	788	-0.1	164	0.33
S1 Fig	Red channel	796	-0.1	251	0.57
S1 Fig	Blue channel	724	-0.1	164	0.28
S2 Fig	Green low	748	-0.1	81	0.33
S2 Fig	Green middle	738	-0.1	119	0.33
S2 Fig	Green high	788	-0.1	164	0.33
S2 Fig	Red low	736	-0.1	121	0.57
S2 Fig	Red middle	776	-0.1	181	0.57
S2 Fig	Red high	796	-0.1	251	0.57
S2 Fig	Blue low	699	-0.1	122	0.28
S2 Fig	Blue middle	724	-0.1	164	0.28
S2 Fig	Blue high	784	-0.1	204	0.28
S3 Fig	MIG-14::GFP	748	-0.06	81	0.36
S3 Fig	Blue	724	-0.1	164	0.28
S4 Fig	MIG-14::GFP	748	-0.06	81	0.36
S4 Fig	Blue	724	-0.1	164	0.28
S5 Fig	MIG-14::GFP	748	-0.06	81	0.36
S5 Fig	Blue	724	-0.1	164	0.28
S6 Fig	hTAC::GFP	738	-0.1	119	0.33
S6 Fig	Blue	724	-0.1	164	0.28
S7 Fig	hTAC::GFP	738	-0.1	119	0.33
S7 Fig	Blue	724	-0.1	164	0.28
S8 Fig	hTAC::GFP	738	-0.1	119	0.33
S8 Fig	Blue	724	-0.1	164	0.28
S9 Fig	RFP::RAB-5	796	-0.07	251	0.57
S9 Fig	hTAC::GFP	738	-0.1	119	0.33
S10 Fig	GLUT1::GFP	716	-0.04	94	0.3
S11 Fig	hTAC::GFP	738	-0.1	119	0.33
S12 Fig	MIG-14::GFP	748	-0.06	121	0.36
S13 Fig	SGK-1::GFP in B	780	-0.04	159	0.31
S15 Fig	hTAC::GFP	738	-0.1	119	0.33
S16 Fig	MIG-14::GFP in A to E'	748	-0.06	121	0.36
S16 Fig	MIG-14::GFP in F, F'	748	-0.06	81	0.36
